# Supplementary material for: Phytopathogenic Rhodococcus Have Diverse Plasmids With Few Conserved Virulence Functions
Source: Front Microbiol. 2020 May 25;11:1022. doi: 10.3389/fmicb.2020.01022 (PMC7261884; doi:10.3389/fmicb.2020.01022)
Supplement: TABLE S1 — Oligonucleotides used in this study. [file Data_Sheet_1.xlsx]

## Sheet: S1.Oligos
Table S1. Oligonucleotides used in this study
Construct/Oligonucleotide Set Name	Purpose	Description	Forward Sequence (5'-3')	Reverse Sequence (5'-3')	Amplicon size	Cloning Method
pSelact-ΔfasA	Generate D188 pFID188-ΔfasA	upstream fragment of RFD188_04921	CAAAAAAGCAGGCTCCgagagccgaatcgacggcgtc	cgctcgcttcaccggaatcccttcgattgt	1500 bp	Gateway
	Generate D188 pFID188-ΔfasA	downstream fragment RFD188_04921	ggattccggtgaagcgagcggtcatgaaagt	GAAAGCTGGGTGtgtccctcggaccgcatgggg	1500 bp
pSelact-ΔfasD	Generate D188 pFID188-ΔfasD	upstream fragment of RFD188_04924	CAAAAAAGCAGGCTCCatggcctactacgcggtactt	cagatcccgccccgattcctttctctcgcg	1500 bp	Gateway
	Generate D188 pFID188-ΔfasD	downstream fragment RFD188_04924	ggaatcggggcgggatctggcacaccgacg	GAAAGCTGGGTGctttgcgttggtgcatgtcat	1500 bp
pSelact-ΔfasE	Generate D188 pFID188-ΔfasE	upstream fragment of RFD188_04925	CAAAAAAGCAGGCTCCctgatgatgggggtagccggc	cgaaggttcactggcggtcacacctggggca	1500 bp	Gateway
	Generate D188 pFID188-ΔfasE	downstream fragment RFD188_04925	tgaccgccagtgaaccttcgaccaatgcccg	GAAAGCTGGGTGatcaaggttctcttcatcgcg	1500 pb
pSelact-ΔfasF	D188 pFID188-ΔfasF	upstream fragment of RFD188_04926	CAAAAAAGCAGGCTCCggcggcatcaatgggtggccg	gtcccactaacagtcgaatgacattctgta	1500 bp	Gateway
	D188 pFID188-ΔfasF	downstream fragment RFD188_04926	attcgactgttagtgggacttctgcctggc	GAAAGCTGGGTGttcctgtcacttaaattgctg	1500 bp
pSelAct-ΔfasRA21d2	Generate A21d2 ΔfasR	upstream fragment of	CAAAAAAGCAGGCTCCaaagatcactctgatgtccg	attatctagctttcgccccccggcacgaat	1500 bp	Gateway
	Generate A21d2 ΔfasR	downstream fragment of	gggggcgaaagctagataatttcggtcgta	GAAAGCTGGGTGaccaggttgggtatggctcc	1500 bp
Gateway B1 and B2	Gateway Cloning	Adds complete B1 and B2 sequences for Gateway Cloning	ggggacaagtttgtacaaaaaagcaggct	agattggggaccactttgtacaagaaagctgggt	N/A	Gateway
pSelAct-fasRD188shift	Generate fasRD188 frameshift	Adds a T at position 303 to generate a frameshift	gctctagaactagtggatccCGTCACCTTGAGCAAGACCT	atcggcttcGAGaATCAACCTGTCGACGAGT	1047 bp	Gibson
pSelAct vector	Amplify pSelAct vector for Gibson Cloning	Universal pSelAct Gibson cloning primers	GCTGCAGGAATTCGATATCA	GGATCCACTAGTTCTAGAG	5.6 kb	Gibson
pJDC165 vector	Amplify pJD165 vector for Gibson Cloning	Maintains the L5 promoter and replaces the GFP gene with gene of interest	gaattccctcctattggatcgga	taaccaatatctagatgcat	4.3 kb	Gibson
pJDC165 FasRD188 ATG+1	Amplify fasR from the 1st ATG for "sticky-end" cloning of PCR products	Amplify fasR from the 1st ATG and add "sticky" ends compatible with BamHI and EcoRI	gatccATGAGCAAATTAAAGACCGAACACG	TAGCTGGGTTCCGCGTAAAACC	1047 bp	Sticky-end PCR
pJDC165 FasRD188 ATG+1	Amplify fasR from the 1st ATG for "sticky-end" cloning of PCR products	Amplify fasR from the 1st ATG and add "sticky" ends compatible with BamHI and EcoRI	cATGAGCAAATTAAAGACCGAACACG	gaaTTAGCTGGGTTCCGCGTAAAACC	1047 bp	Sticky-end PCR
pJDC165 FasRD188 ATG+2	Amplify fasR from the 2nd ATG with overhangs for pJDC165	Amplify fasR from the 2nd ATG with overhangs for pJDC165	gatccaataggagggaattcATGGCTGCAACCGATAGAGAACCTTCAAAAAGGTTC	atgcatctagatattggttaTTAGCTGGGTTCCGCGTAAAACCTTCTGAATTCCG	1002 bp	Gibson
pJDC165 FasRD188 ATG+3	Amplify fasR from the 3rd ATG with overhangs for pJDC165	Amplify fasR from the 3rd ATG with overhangs for pJDC165	gatccaataggagggaattcATGACACGACTCACTGCGCGAATAGTCGATGGGGA	atgcatctagatattggttaTTAGCTGGGTTCCGCGTAAAACCTTCTGAATTCCG	847 bp	Gibson
pJDC160 FasRA21d2	Amplify fasR from the 1st ATG for "sticky-end" cloning of PCR products	Amplify fasR from the 1st ATG and add "sticky" ends compatible with BamHI and EcoRI	gatccATGACTGCAGCCGATAGAGAACC	TACGCGTGAAACCTTCTGAATTC	993 bp	Sticky-end PCR
pJDC160 FasRA21d2	Amplify fasR from the 1st ATG for "sticky-end" cloning of PCR products	Amplify fasR from the 1st ATG and add "sticky" ends compatible with BamHI and EcoRI	cATGACTGCAGCCGATAGAGAACC	gaaTTACGCGTGAAACCTTCTGAATTC	993 bp	Sticky-end PCR
hsp20 qRT-PCR primer set	qRT-PCR of hsp20	housekeeping gene for qRT-PCR	AGTGGCTTTCGTCGGAGCGG	CCGTCAGGACGCCGTTGTCG	111 bp
fasA qRT-PCR primer set	qRT-PCR of fasA, RFD188_04921		gcgatgtgattgaagatgaactagc	cacacagtacgagcaaagagactgg	242 bp
fasD qRT-PCR primer set	qRT-PCR of fasD, RFD188_04924		tgaccggctgataaaagtactgacc	accagtcgagtacacagtccagacc	313 bp
fasE qRT-PCR primer set	qRT-PCR of fasE, RFD188_04925		CGGACACTCGACTTACGGG	GTGAGTACCGGAGGGGTTTG	174 bp
fasF qRT-PCR primer set	qRT-PCR of fasF, RFD188_04926		TGTCGGAACCGCAGAAGAG	GATGTAGGAGAGCAAGGGGC	118 bp
D188 ΔfasA	Confirming D188 ΔfasA via PCR, sequencing	fasA gene specific (RFD188_04921)	CAAAAAAGCAGGCTCCATGGCCGGAACGGCTGATTTA	GAAAGCTGGGTGCCACGTCAGCTGTAGTTCT	1200 bp
D188 ΔfasA	Confirming D188 ΔfasA via PCR, sequencing	fasA knockout spanning (RFD188_04921)	TCACGTTCAGCGATACACCG	TCCACGAGCAATGTGACTGT	366/1562 bp
D188 ΔfasD	Confirming D188 ΔfasD via PCR, sequencing	fasD gene specific (RFD188_04924)	CAAAAAAGCAGGCTCCATGAAGGAATCAACCATGGCA	GAAAGCTGGGTGTCTGGCGGTCACACCTGGGGC	768 bp
D188 ΔfasD	Confirming D188 ΔfasD via PCR, sequencing	fasD knockout spanning (RFD188_04924)	ATGGAAGATCGCCACTACGG	ACCTTTTCATGTCCAGCACGA	358/1125 bp
D188 ΔfasE	Confirming D188 ΔfasE via PCR, sequencing	fasE gene specific (RFD188_04925)	CAAAAAAGCAGGCTCCATGAGCGGGATCTGGCACACC	GAAAGCTGGGTGGTCGAATGACATTCTGTATCC	1317 bp
D188 ΔfasE	Confirming D188 ΔfasE via PCR, sequencing	fasE knockout spanning (RFD188_04925)	AGGCGATCAGCACAACTTCA	CATAGCTCCGCAGAAGACCG	308/1624 bp
D188 ΔfasF	Confirming D188 ΔfasF via PCR, sequencing	fasF gene specific (RFD188_04926)	CAAAAAAGCAGGCTCCATGAACCTTCGACCAATGCCC	GAAAGCTGGGTGGGGTGAGCGAATGGCCGCGAT	597 bp
D188 ΔfasF	Confirming D188 ΔfasF via PCR, sequencing	fasF knockout spanning (RFD188_04926)	ATTGGTGTACGCACTTCGGT	ACACCGTGTCCTCGAACATC	381/977 bp
D188 fasR frameshift	Confirming D188 fasR frameshift via PCR, sequencing	fasRD188 gene specific	CAAAAAAGCAGGCTCCATGAGCAAATTAAAGACC	GAAAGCTGGGTGGCTGGGTTCCGCGTAAAACCT	1047 bp
A21d2 ΔfasR	Confirming A21d2 ΔfasR via PCR, sequencing	fasRA21d2 gene specific	CAAAAAAGCAGGCTCCATGACTGCAGCCGATAGAGAA	GAAAGCTGGGTGCGCGTGAAACCTTCTGAA	993 bp
A21d2 ΔfasR	Confirming A21d2 ΔfasR via PCR, sequencing	fasRA21d2 knockout spanning	GGACGCGAGCACAAATTACG	GGAATAGGGTGACCAGCGAG	307/1280 bp

## Sheet: S2. Orthoclustering
Table S2. Orthogroups containing at least one gene from two or more virulence plasmids
Orthogroups derived from whole genome comparisons, locus tags or protein IDs may represent plasmid or chromosomal genes
Orthogroup	A21d2	A25f	D188	virulence genes	12 Core plasmid genes
11207_hypothetical_protein.fna	A21d2_05401 (plasmid)	-	AMY56204.1 (plasmid)
11221_yqjA_2.fna	-	A25f_05469 (plasmid)	AMY56218.1 (plasmid)
11222_yhdN_6.fna	-	A25f_05470 (plasmid)	AMY56219.1 (plasmid)
11223_pcpB.fna	-	A25f_05471 (plasmid)	AMY56220.1 (plasmid)
11224_stp_5.fna	-	A25f_05472 (plasmid)	AMY56221.1 (plasmid)
11225_gph.fna	-	A25f_05473 (plasmid)	AMY56222.1 (plasmid)
11226_hypothetical_protein.fna	-	A25f_05474 (plasmid)	AMY56223.1 (plasmid)
11227_hypothetical_protein.fna	-	A25f_05475 (plasmid)	AMY56224.1 (plasmid)
11228_Putative_membrane_pr...fna	-	A25f_05476 (plasmid)	AMY56225.1 (plasmid)
11229_bm3R1_3.fna	-	A25f_05477 (plasmid)	AMY56226.1 (plasmid)
11230_putative_HTH-type_tr...fna	A21d2_05402 (plasmid)	A25f_05486 (plasmid)	AMY56227.1 (plasmid)	attR	✓
11231_leuE_2.fna	A21d2_05403 (plasmid)	A25f_05487 (plasmid)	AMY56228.1 (plasmid)	att	✓
11232_argH_2.fna	A21d2_05404 (plasmid)	A25f_05488 (plasmid)	AMY56229.1 (plasmid)	att	✓
11233_argG_3.fna	A21d2_05405 (plasmid)	A25f_05489 (plasmid)	AMY56230.1 (plasmid)	att	✓
11234_purN_2.fna	A21d2_05406 (plasmid)	A25f_05490 (plasmid)	AMY56231.1 (plasmid)	att	✓
11235_carB_2.fna	A21d2_05407 (plasmid)	A25f_05491 (plasmid)	AMY56232.1 (plasmid)	att	✓
11236_carA_2.fna	A21d2_05408 (plasmid)	A25f_05492 (plasmid)	AMY56233.1 (plasmid)	att	✓
11237_carC.fna	A21d2_05409 (plasmid)	A25f_05493 (plasmid)	AMY56234.1 (plasmid)	att	✓
11238_hbaA.fna	A21d2_05410 (plasmid)	A25f_05494 (plasmid)	AMY56235.1 (plasmid)	att	✓
11239_oat2.fna	A21d2_05411 (plasmid)	A25f_05495 (plasmid)	AMY56236.1 (plasmid)	att	✓
11240_feaR.fna	A21d2_05412 (plasmid)	A25f_05496 (plasmid)	AMY56237.1 (plasmid)	fasR	✓
11241_Geranyl_diphosphate_...fna	-	A25f_05497 (plasmid)	AMY56238.1 (plasmid)	mtr1
11242_Geranyl_diphosphate_...fna	-	A25f_05498 (plasmid)	AMY56239.1 (plasmid)	mtr2
11243_fas1.fna	-	A25f_05499 (plasmid)	AMY56240.1 (plasmid)	fas
11244_fas2_2.fna	-	A25f_05500 (plasmid)	AMY56241.1 (plasmid)	fas
11245_fas3_2.fna	-	A25f_05501 (plasmid)	AMY56242.1 (plasmid)	fas
11246_fas4.fna	-	A25f_05502 (plasmid)	AMY56243.1 (plasmid)	fas
11247_fas5.fna	-	A25f_05503 (plasmid)	AMY56244.1 (plasmid)	fas
11248_fas6.fna	-	A25f_05504 (plasmid)	AMY56245.1 (plasmid)	fas
11249_moxC_2.fna	A21d2_04338	A25f_01860, A25f_05505 (plasmid)	AMY56246.1 (plasmid)
11250_papA5.fna	-	A25f_05506 (plasmid)	AMY56247.1 (plasmid)
11260_ripA_3.fna	A21d2_01570, A21d2_05611	A25f_04632	AMY56257.1 (plasmid)
11261_hypothetical_protein.fna	A21d2_05612	-	AMY56258.1 (plasmid)
11273_def_4.fna	-	A25f_05578 (plasmid)	AMY56270.1 (plasmid)
11280_lgrD_5.fna	A21d2_00616, A21d2_01764, A21d2_02492, A21d2_02494	A25f_00097, A25f_03661, A25f_04419	AMY56277.1 (plasmid)
11290_hypothetical_protein.fna	A21d2_05544 (plasmid)	-	AMY56287.1 (plasmid)
11291_hypothetical_protein.fna	A21d2_05641	-	AMY56288.1 (plasmid)
11292_hypothetical_protein.fna	A21d2_05642	A25f_05575 (plasmid)	AMY56289.1 (plasmid), AMY56477.1
11293_hypothetical_protein.fna	A21d2_05541 (plasmid)	A25f_05574 (plasmid)	AMY56290.1 (plasmid), AMY56478.1		✓
11309_nagI.fna	A21d2_03540	-	AMY56306.1 (plasmid)
11316_putative_HTH-type_tr...fna	A21d2_05639	-	AMY56313.1 (plasmid)
11346_hypothetical_protein.fna	-	A25f_02335	AMY56343.1 (plasmid)
11799_putative_HTH-type_tr...fna	A21d2_05390 (plasmid)	-	AMY51814.1
12288_kipR_1.fna	A21d2_05426 (plasmid)	A25f_03972	AMY52303.1
12474_copB.fna	A21d2_01481, A21d2_01521	A25f_05600 (plasmid)	AMY52489.1
124_hypothetical_protein.fna	A21d2_05513 (plasmid), A21d2_05680	A25f_05544 (plasmid)	-
13450_hypothetical_protein.fna	A21d2_05396 (plasmid)	-	AMY53465.1
13509_hypothetical_protein.fna	A21d2_05389 (plasmid)	A25f_00593	AMY53524.1
13779_hypothetical_protein.fna	A21d2_01549	A25f_05422 (plasmid)	AMY53794.1
14744_hypothetical_protein.fna	A21d2_05526 (plasmid)	-	AMY54759.1
14745_hypothetical_protein.fna	A21d2_05525 (plasmid)	-	AMY54760.1
14918_xerC_1.fna	A21d2_05552 (plasmid)	A25f_04623, A25f_05448 (plasmid)	AMY54933.1, AMY56381.1
160_hypothetical_protein.fna	A21d2_05549 (plasmid)	A25f_05445 (plasmid)	-
16167_mepM_2.fna	A21d2_05486 (plasmid), A21d2_05684	-	AMY56360.1, AMY56515.1
16177_hypothetical_protein.fna	A21d2_05469 (plasmid)	A25f_05458 (plasmid)	AMY56370.1
16178_hypothetical_protein.fna	A21d2_05468 (plasmid)	A25f_05457 (plasmid)	AMY56371.1
16179_hypothetical_protein.fna	-	A25f_05456 (plasmid)	AMY56372.1
16180_hypothetical_protein.fna	A21d2_05448 (plasmid)	A25f_05455 (plasmid)	AMY56373.1
16181_hypothetical_protein.fna	A21d2_05447 (plasmid)	-	AMY56374.1
16203_hypothetical_protein.fna	A21d2_01488	A25f_05597 (plasmid)	AMY56396.1
16251_xerC_5.fna	A21d2_01447	A25f_05431 (plasmid)	AMY56444.1
16252_hypothetical_protein.fna	A21d2_01446	A25f_05433 (plasmid)	AMY56445.1
16253_hypothetical_protein.fna	A21d2_01445	A25f_05434 (plasmid)	AMY56446.1
16256_hin.fna	A21d2_01526	A25f_05416 (plasmid)	AMY56449.1
16262_hypothetical_protein.fna	A21d2_01497	A25f_05603 (plasmid)	AMY56455.1
16268_hypothetical_protein.fna	A21d2_01501	A25f_05586 (plasmid)	AMY56461.1
16269_hypothetical_protein.fna	A21d2_01502	A25f_05585 (plasmid)	AMY56462.1
16271_lsr2_4.fna	A21d2_05495 (plasmid)	A25f_05583 (plasmid)	AMY56464.1
16282_hypothetical_protein.fna	A21d2_01515	A25f_05577 (plasmid)	AMY56475.1
16283_hypothetical_protein.fna	A21d2_01517	A25f_05576 (plasmid)	AMY56476.1
16288_hypothetical_protein.fna	-	A25f_05567 (plasmid)	AMY56481.1
16289_hypothetical_protein.fna	-	A25f_05566 (plasmid)	AMY56482.1
16290_hypothetical_protein.fna	-	A25f_05565 (plasmid)	AMY56483.1
16292_nrdH_2.fna	A21d2_05532 (plasmid)	A25f_05563 (plasmid)	AMY56485.1
16293_hypothetical_protein.fna	-	A25f_05562 (plasmid)	AMY56486.1
16294_hypothetical_protein.fna	A21d2_05531 (plasmid)	A25f_05561 (plasmid)	AMY56487.1
16295_hypothetical_protein.fna	-	A25f_05560 (plasmid)	AMY56488.1
16305_hypothetical_protein.fna	-	A25f_05440 (plasmid)	AMY56498.1
1680_hypothetical_protein.fna	A21d2_01444	A25f_05435 (plasmid)	-
1684_hypothetical_protein.fna	A21d2_01448	A25f_05430 (plasmid)	-
1702_hypothetical_protein.fna	A21d2_01466	A25f_05407 (plasmid)	-
1708_hypothetical_protein.fna	A21d2_01472, A21d2_01544	A25f_05589 (plasmid)	-
1712_hypothetical_protein.fna	A21d2_01476	A25f_05592 (plasmid)	-
1713_hypothetical_protein.fna	A21d2_01477	A25f_05593 (plasmid)	-
1714_hypothetical_protein.fna	A21d2_01478	A25f_05594 (plasmid)	-
1715_xerC_3.fna	A21d2_01479	A25f_05595 (plasmid)	-
1723_ble.fna	A21d2_01487	A25f_05596 (plasmid)	-
1731_hypothetical_protein.fna	A21d2_01495	A25f_05602 (plasmid)	-
1770_IS110_family_transpo...fna	A21d2_01534	A25f_05579 (plasmid)	-
1779_hypothetical_protein.fna	A21d2_01543	A25f_05588 (plasmid)	-
1786_hmrR.fna	A21d2_01550	A25f_05421 (plasmid)	-
214_hypothetical_protein.fna	A21d2_05686	A25f_05542 (plasmid)	-
217_hypothetical_protein.fna	A21d2_05689	A25f_05538 (plasmid)	-
218_hypothetical_protein.fna	A21d2_05690	A25f_05537 (plasmid)	-
227_hypothetical_protein.fna	A21d2_05699, A21d2_05619	A25f_05526 (plasmid)	-
34_hsaD_3.fna	A21d2_05423 (plasmid)	A25f_03975	-
38_mhpD_2.fna	A21d2_05427 (plasmid), A21d2_02165	A25f_03973	-
39_mhpF.fna	A21d2_05428 (plasmid), A21d2_02166	A25f_04061	-
40_mhpE_4.fna	A21d2_05429 (plasmid), A21d2_02167	A25f_04060	-
43_betI_16.fna	A21d2_05432 (plasmid)	A25f_05004	-
87_hypothetical_protein.fna	A21d2_05476 (plasmid)	A25f_05531 (plasmid)	-
94_hypothetical_protein.fna	A21d2_05483 (plasmid)	A25f_05540 (plasmid)	-

## Sheet: S3. BLAST results
Table S3. TBLASTN results of Leaf str. Homologs
Leaf225										evalue cutoff 0.01 and %id > 50
query	subject	% ID	aln length	# mismatches	# gap open	query start	query end	subject start	subject end	e-value	bitscore	% query coverage	virulence gene
A21d2_05399	NZ_LMRN01000007.1	69.156	308	95	0	1	308	80736	79813	5.03e-143	442	100
A21d2_05399	NZ_LMRN01000007.1	52.581	310	144	2	1	308	66485	67411	3.65e-98	314	100
A21d2_05416	NZ_LMRN01000007.1	70.909	55	16	0	1	55	79977	79813	1.5e-24	91.3	100
A21d2_05425	NZ_LMRN01000007.1	56.79	324	133	3	41	362	105944	104988	2.84e-94	305	88
A21d2_05426	NZ_LMRN01000022.1	74.236	229	58	1	1	228	59836	59150	8.77e-108	339	90
A21d2_05427	NZ_LMRN01000022.1	72.047	254	71	0	1	254	59902	60663	1.28e-113	356	97
A21d2_05428	NZ_LMRN01000022.1	90.064	312	31	0	1	312	60737	61672	0	568	99
A21d2_05429	NZ_LMRN01000022.1	91.329	346	30	0	1	346	61681	62718	0	590	99
A21d2_05438	NZ_LMRN01000007.1	52.393	397	189	0	50	446	68942	70132	1.75e-114	367	88
A21d2_05439	NZ_LMRN01000007.1	64.062	64	23	0	1	64	70153	70344	1.06e-23	89.4	98
A21d2_05439	NZ_LMRN01000025.1	55.556	63	26	1	1	63	810507	810325	5.64e-15	64.3	98
A21d2_05447	NZ_LMRN01000019.1	74.576	59	15	0	1	59	110568	110744	4.04e-24	90.5	87
A21d2_05470	NZ_LMRN01000025.1	54.286	35	16	0	310	344	685563	685667	0.004	37	99
A21d2_05474	NZ_LMRN01000025.1	67.485	163	42	1	41	203	658227	657772	1.6e-47	172	38
A21d2_05476	NZ_LMRN01000025.1	80.086	467	93	0	61	527	656155	654755	0	683	83
A21d2_05477	NZ_LMRN01000025.1	61.972	213	77	2	1	210	654617	653982	4.09e-61	203	99
A21d2_05478	NZ_LMRN01000025.1	53.571	56	26	0	15	70	653887	653720	3.97e-17	72	58
A21d2_05479	NZ_LMRN01000025.1	72.941	85	23	0	6	90	653307	653053	6.54e-38	130	100
A21d2_05480	NZ_LMRN01000025.1	65.714	210	70	2	1	210	653008	652385	1.32e-72	236	99
A21d2_05481	NZ_LMRN01000025.1	52.778	36	17	0	119	154	652852	652745	0.008	35	79
A21d2_05482	NZ_LMRN01000025.1	75.076	329	72	2	51	377	651414	650452	1.98e-112	364	62
A21d2_05483	NZ_LMRN01000025.1	75.61	492	119	1	10	501	649990	648518	0	721	98
A21d2_05484	NZ_LMRN01000025.1	80.212	566	106	2	29	591	648379	646691	0	888	92
A21d2_05485	NZ_LMRN01000025.1	57.282	103	44	0	12	114	646639	646331	6.59e-33	118	84
A21d2_05486	NZ_LMRN01000025.1	79.845	516	97	2	34	542	646223	644676	0	789	94
A21d2_05486	NZ_LMRN01000007.1	55.932	118	44	4	65	182	329427	329098	3.1e-30	124	37
A21d2_05489	NZ_LMRN01000025.1	56.604	159	60	3	32	189	644535	644083	1.94e-39	140	83
A21d2_05495	NZ_LMRN01000025.1	61.789	123	46	1	1	122	643681	644049	1.03e-40	140	100
A21d2_05495	NZ_LMRN01000025.1	55.645	124	53	1	1	122	613694	613323	1.3e-37	131	100
A21d2_05495	NZ_LMRN01000009.1	54.918	122	55	0	1	122	210948	210583	1.81e-36	128	100
A21d2_05513	NZ_LMRN01000025.1	73.833	600	156	1	8	607	638983	637187	0	851	95
A21d2_05514	NZ_LMRN01000025.1	53.39	118	54	1	34	150	637043	636690	2.44e-30	112	77
A21d2_05515	NZ_LMRN01000025.1	73.529	204	54	0	1	204	636453	635842	2.49e-101	318	100
A21d2_05516	NZ_LMRN01000025.1	83.064	1919	291	7	1	1918	635599	629942	0	3124	96
A21d2_05516	NZ_LMRN01000009.1	53.75	80	36	1	1	80	833082	832846	3.9e-14	75.9	9
A21d2_05520	NZ_LMRN01000025.1	76.104	2038	466	10	13	2048	622997	629053	0	2608	98
A21d2_05522	NZ_LMRN01000025.1	65.385	26	9	0	124	149	622253	622176	0.005	34.7	59
A21d2_05525	NZ_LMRN01000025.1	69.712	208	63	0	1	208	621167	621790	9.14e-91	288	100
A21d2_05527	NZ_LMRN01000025.1	54.667	75	34	0	1	75	620204	619980	1.14e-09	52.8	53
A21d2_05531	NZ_LMRN01000025.1	54.14	157	66	3	41	196	617584	618039	6.18e-45	156	78
A21d2_05532	NZ_LMRN01000021.1	53.425	73	32	2	2	74	422430	422642	1.98e-20	81.6	95
A21d2_05547	NZ_LMRN01000025.1	62.602	123	46	0	1	123	643681	644049	6.21e-43	147	100
A21d2_05547	NZ_LMRN01000025.1	57.258	124	52	1	1	123	613694	613323	4.52e-41	141	100
A21d2_05547	NZ_LMRN01000009.1	51.22	123	59	1	1	123	210948	210583	2.38e-35	125	100
A21d2_05567	NZ_LMRN01000010.1	58.065	62	26	0	2	63	91566	91751	3.85e-19	76.6	97
A21d2_05573	NZ_LMRN01000021.1	53.103	290	131	1	2	291	165706	164852	2.01e-84	274	99
A25f_05422	NZ_LMRN01000022.1	73.482	313	83	0	12	324	135599	134661	1.56e-53	187	91
A25f_05424	NZ_LMRN01000025.1	66.758	364	121	0	27	390	276145	277236	5.67e-140	439	86
A25f_05454	NZ_LMRN01000022.1	57.353	68	29	0	5	72	87661	87458	4.95e-20	85.1	33
A25f_05485	NZ_LMRN01000025.1	51.515	99	48	0	2	100	784062	783766	6.37e-26	102	45
A25f_05510	NZ_LMRN01000007.1	58.824	51	21	0	33	83	335589	335741	5.62e-12	57	61
A25f_05522	NZ_LMRN01000012.1	53.312	317	140	5	16	325	254235	253288	1.41e-88	287	94
A25f_05528	NZ_LMRN01000025.1	66.116	242	69	2	69	308	658140	657448	8.39e-35	135	55
A25f_05561	NZ_LMRN01000025.1	54.774	199	78	6	1	193	617461	618039	8.9e-55	184	97
A25f_05563	NZ_LMRN01000021.1	58.904	73	28	2	2	74	422430	422642	2.65e-22	85.9	95
A25f_05583	NZ_LMRN01000025.1	63.415	123	44	1	1	122	643681	644049	2.01e-42	145	100
A25f_05583	NZ_LMRN01000025.1	56.452	124	52	1	1	122	613694	613323	6.73e-39	135	100
A25f_05583	NZ_LMRN01000009.1	55.738	122	54	0	1	122	210948	210583	6.27e-38	132	100
A25f_05589	NZ_LMRN01000025.1	61.165	103	36	3	1	101	616656	616958	4.37e-21	83.6	100
A25f_05598	NZ_LMRN01000007.1	59.836	122	49	0	5	126	51286	51651	2.45e-27	102	97
A25f_05599	NZ_LMRN01000007.1	70.142	211	60	1	1	211	51740	52363	1.63e-59	198	100
A25f_05600	NZ_LMRN01000007.1	51.667	60	29	0	552	611	93051	92872	4.98e-10	60.5	90
A25f_05603	NZ_LMRN01000025.1	74.766	107	27	0	1	107	614616	614936	4.77e-34	120	98
AMY56210.1	NZ_LMRN01000025.1	63	100	36	1	23	121	643750	644049	2.7e-33	119	82
AMY56210.1	NZ_LMRN01000025.1	56.436	101	42	1	23	121	613625	613323	6.18e-31	112	82
AMY56210.1	NZ_LMRN01000009.1	51.515	99	48	0	23	121	210879	210583	1.03e-28	106	82
AMY56257.1	NZ_LMRN01000025.1	55.128	156	68	2	72	227	646181	645720	3.43e-41	156	61
AMY56257.1	NZ_LMRN01000025.1	54.902	102	41	3	87	188	286684	286974	2.6e-25	108	61
AMY56257.1	NZ_LMRN01000007.1	52.8	125	50	4	87	211	329433	329086	1.65e-28	118	33
AMY56257.1	NZ_LMRN01000007.1	50.98	51	25	0	290	340	456807	456959	9.5e-12	65.5	33
AMY56271.1	NZ_LMRN01000010.1	51.02	49	24	0	166	214	24457	24311	7.38e-05	40.8	22
AMY56279.1	NZ_LMRN01000025.1	52.778	36	16	1	30	65	585933	586037	0.000248	35.8	78
AMY56297.1	NZ_LMRN01000012.1	53.704	216	94	3	1	214	115648	115013	2.39e-55	187	96
AMY56297.1	NZ_LMRN01000009.1	50.901	222	99	4	2	220	1001319	1001963	1.36e-50	173	99
AMY56316.1	NZ_LMRN01000012.1	57	300	124	3	253	548	547172	546276	4.82e-90	301	54
AMY56316.1	NZ_LMRN01000009.1	51.171	299	145	1	242	539	638761	639657	7.28e-88	294	54
AMY51407.1	NZ_LMRN01000020.1	53.846	65	30	0	149	213	138438	138632	1.42e-19	85.5	27
AMY56330.1	NZ_LMRN01000019.1	54.146	205	89	2	37	236	189228	188614	3.51e-69	228	84
Leaf354
query	subject	% ID	aln length	# mismatches	# gap open	query start	query end	subject start	subject end	e-value	bitscore	% query coverage
A21d2_05397	NZ_LMPL01000001.1	52.609	460	214	3	16	474	564822	566192	2.03e-130	416	94
A21d2_05399	NZ_LMPL01000001.1	57.235	311	130	1	1	308	587152	588084	3.02e-107	340	100
A21d2_05416	NZ_LMPL01000001.1	52.727	55	26	0	1	55	587920	588084	4.37e-15	64.3	100
A21d2_05425	NZ_LMPL01000001.1	55.418	323	136	3	42	362	984125	985075	3.22e-101	325	88
A21d2_05428	NZ_LMPL01000001.1	52.244	312	127	6	2	309	1233067	1233948	7.81e-92	296	98
A21d2_05431	NZ_LMPL01000005.1	62.069	29	11	0	393	421	407835	407921	0.002	38.1	84
A21d2_05432	NZ_LMPL01000001.1	51.22	41	19	1	26	66	1465682	1465801	0.003	35.4	87
A21d2_05447	NZ_LMPL01000001.1	67.647	68	22	0	1	68	1070022	1070225	2.57e-27	99.8	100
A21d2_05452	NZ_LMPL01000005.1	56.522	69	30	0	1	69	88491	88697	1.11e-18	79	81
A21d2_05532	NZ_LMPL01000003.1	51.648	91	41	3	1	90	480018	479752	4.66e-23	89	94
A21d2_05550	NZ_LMPL01000001.1	62.332	223	79	2	1	222	829844	830500	9.64e-84	269	99
A21d2_05550	NZ_LMPL01000001.1	74.359	39	10	0	190	228	830413	830529	1.12e-12	64.3	99
A21d2_05551	NZ_LMPL01000001.1	67.647	102	30	1	1	102	830877	831173	1.33e-19	82.8	71
A21d2_05558	NZ_LMPL01000001.1	51.656	151	59	3	32	179	1115372	1114953	5.44e-37	134	92
A21d2_05567	NZ_LMPL01000004.1	60	45	18	0	3	47	52208	52342	2.92e-11	54.3	85
A21d2_05572	NZ_LMPL01000001.1	70.166	362	107	1	4	365	1458355	1459437	2.42e-119	379	89
A25f_05418	NZ_LMPL01000001.1	51.579	95	46	0	1	95	916289	916573	2.49e-26	99.8	79
A25f_05422	NZ_LMPL01000001.1	67.069	331	109	0	2	332	1190713	1191705	2.49e-49	175	96
A25f_05424	NZ_LMPL01000001.1	68.286	391	123	1	1	390	914169	915341	7.38e-152	473	92
A25f_05429	NZ_LMPL01000001.1	63.441	279	100	1	52	328	913169	914005	4.09e-97	311	84
A25f_05470	NZ_LMPL01000001.1	51.282	78	33	2	176	253	835183	835401	1.09e-24	74.7	92
A25f_05471	NZ_LMPL01000001.1	54.098	61	28	0	282	342	809576	809394	9.33e-10	58.9	63
A25f_05500	NZ_LMPL01000003.1	54.545	220	98	2	77	296	533722	534375	3.85e-56	193	72
A25f_05513	NZ_LMPL01000001.1	59.716	211	85	0	2	212	1044687	1045319	1.05e-74	242	99
A25f_05514	NZ_LMPL01000001.1	56	125	54	1	36	159	944298	943924	9.13e-44	151	96
A25f_05519	NZ_LMPL01000001.1	50.943	106	52	0	30	135	832177	831860	1.76e-19	81.3	81
A25f_05522	NZ_LMPL01000002.1	52.366	317	143	5	16	325	337058	336111	1.67e-84	276	94
A25f_05563	NZ_LMPL01000003.1	62.667	75	26	2	1	75	480018	479800	1.77e-23	89.4	97
A25f_05595	NZ_LMPL01000002.1	53.704	54	25	0	309	362	599973	599812	1.84e-09	57	60
A25f_05599	NZ_LMPL01000005.1	50.625	160	78	1	51	210	920974	920498	1.18e-42	150	76
AMY56219.1	NZ_LMPL01000001.1	52	50	24	0	135	184	835062	835211	6.8e-25	55.1	95
AMY56220.1	NZ_LMPL01000001.1	54.545	66	30	0	282	347	809576	809379	1e-05	45.8	63
AMY56241.1	NZ_LMPL01000003.1	53.636	220	100	2	77	296	533722	534375	4.86e-55	189	72	fasB	(53% AA identity, better reciprocal hit to chromosome gene AMY53061.1 58% id)
AMY56257.1	NZ_LMPL01000004.1	58.333	48	20	0	290	337	69548	69691	1.17e-11	65.1	61
AMY56271.1	NZ_LMPL01000001.1	54.167	48	22	0	167	214	574791	574934	4.66e-08	50.4	60
AMY56273.1	NZ_LMPL01000005.1	56.25	96	36	1	1	90	241128	240841	2.13e-31	113	87
AMY56284.1	NZ_LMPL01000001.1	66.667	21	7	0	53	73	893423	893361	0.005	35	46
AMY56297.1	NZ_LMPL01000003.1	54.338	219	94	2	1	215	433607	432957	7.58e-62	206	97
AMY56311.1	NZ_LMPL01000001.1	51.111	45	22	0	7	51	1670159	1670025	2.88e-06	45.8	98
AMY56313.1	NZ_LMPL01000002.1	53.704	162	70	2	4	165	76004	76474	2.59e-55	185	86
AMY56316.1	NZ_LMPL01000005.1	62.745	306	114	0	236	541	94924	95841	9.12e-113	366	56
AMY51407.1	NZ_LMPL01000003.1	55.385	65	29	0	149	213	488169	487975	3.7e-19	84.3	28
